# Supplementary material for: Fusion of a Tooth with a Supernumerary Tooth: A Case Report and Literature Review of 35 Cases
Source: Children (Basel). 2023 Dec 20;11(1):6. doi: 10.3390/children11010006 (PMC10814903; doi:10.3390/children11010006)
Supplement: Supplementary file 1 [file children-11-00006-s001.zip]

Archive with 1 entries (1 files):
- children-2757606-supplementary.pdf
